# Supplementary material for: Toxicity of Modified Magnetite-Based Nanocomposites Used for Wastewater Treatment and Evaluated on Zebrafish (Danio rerio) Model
Source: Nanomaterials (Basel). 2022 Jan 29;12(3):489. doi: 10.3390/nano12030489 (PMC8839930; doi:10.3390/nano12030489)
Supplement: Supplementary file 1 [file nanomaterials-12-00489-s001.zip]

Archive with 1 entries (1 files):
- nanomaterials-1520647-supplementary.pdf
